# Supplementary material for: Effect of Dietary Glycemic Index on β-Cell Function in Prediabetes: A Randomized Controlled Feeding Study
Source: Nutrients. 2022 Feb 19;14(4):887. doi: 10.3390/nu14040887 (PMC8877348; doi:10.3390/nu14040887)
Supplement: Supplementary file 1 [file nutrients-14-00887-s001.zip]

Archive with 1 entries (1 files):
- nutrients-1574667-supplementary.pdf
